# Supplementary material for: Positive roles of the Ca2+ sensors GbCML45 and GbCML50 in improving cotton Verticillium wilt resistance
Source: Mol Plant Pathol. 2024 Jun 3;25(6):e13483. doi: 10.1111/mpp.13483 (PMC11146148; doi:10.1111/mpp.13483)
Supplement: Supplementary file 6 — Table S1. Screening yeast library of cotton root infected by Verticillium dahliae. [file MPP-25-e13483-s004.xlsx]

## Sheet: Sheet1
Table S1 Screening yeast libirary of cotton root infected by V.dahliae
NUMBER	GENE ID	NAME	DESC
1	Gbar_D06G001600.1	RPN11	26S proteasome non-ATPase regulatory subunit 14 homolog
2	Gbar_A07G012320.1	REFA1	Elongation factor 1-alpha
3	Gbar_A10G006760.1	MED6	Mediator of RNA polymerase II transcription subunit 6
4	Gbar_A09G025310.1	MORF3	Multiple organellar RNA editing factor 3, mitochondrial
5	Gbar_D07G016150.1	alaS	Alanine--tRNA ligase
6	Gbar_D03G010140.1	RPA1B	Replication protein A 70 kDa DNA-binding subunit B
7	Gbar_D05G007930.1	SMC3	Structural maintenance of chromosomes protein 3
8	Gbar_Scaffold3196G000010.1	mnmG	tRNA uridine 5-carboxymethylaminomethyl modification enzyme MnmG
9	Gbar_A02G001930.1	GAE6	UDP-glucuronate 4-epimerase 6
10	Gbar_A08G002970.1	HSC80	Heat shock cognate protein 80
11	Gbar_A10G005970.1	TIFY11B	Protein TIFY 11B
12	Gbar_D12G014220.1		Probable U6 snRNA-associated Sm-like protein LSm4
13	Gbar_A07G002100.1	C1	Anthocyanin regulatory C1 protein
14	Gbar_D09G022520.1	TFIIS	Transcription elongation factor TFIIS
15	Gbar_D09G012380.1	PS1	FHA domain-containing protein PS1
16	Gbar_D07G014060.1	Ino80b	INO80 complex subunit B
17	Gbar_A02G012170.1	At2g41710	AP2-like ethylene-responsive transcription factor At2g41710
18	Gbar_A12G025430.1	RPL9B	60S ribosomal protein L9-1
19	Gbar_D09G009550.1	SODCP	Superoxide dismutase [Cu-Zn], chloroplastic
20	Gbar_D08G020220.1	HSFB2B	Heat stress transcription factor B-2b
21	Gbar_A09G020780.1	RGGB	RGG repeats nuclear RNA binding protein B
22	Gbar_D12G014230.1	PMS1	DNA mismatch repair protein PMS1
23	Gbar_D01G018810.1	bioD	ATP-dependent dethiobiotin synthetase BioD
24	Gbar_D03G007630.1	CML50	Probable calcium-binding protein CML50
25	Gbar_A12G017870.1		Mitochondrial outer membrane protein porin of 36 kDa
26	Gbar_D04G018450.1	IDH1	Isocitrate dehydrogenase [NAD] regulatory subunit 1, mitochondrial
27	Gbar_A03G015630.1	PGL3	Polygalacturonase 1 beta-like protein 3
28	Gbar_A12G003840.1	TOC132	Translocase of chloroplast 132, chloroplastic
29	Gbar_D06G016010.1	SRF6	Protein STRUBBELIG-RECEPTOR FAMILY 6
30	Gbar_A10G014420.1	NTH1	Endonuclease III homolog 1, chloroplastic
31	Gbar_A03G013460.1	NUP155	Nuclear pore complex protein NUP155
32	Gbar_D03G012850.1	eif3g	Eukaryotic translation initiation factor 3 subunit G
33	Gbar_A05G038410.1	PSBP	Oxygen-evolving enhancer protein 2, chloroplastic
34	Gbar_D06G008460.1	PAA1	Proteasome subunit alpha type-6
35	Gbar_A12G013190.1	SAMS1	S-adenosylmethionine synthase 1
36	Gbar_A10G008810.1	CCT3	T-complex protein 1 subunit gamma
37	Gbar_A10G024610.1	LAC22	Laccase-22
38	Gbar_D07G005490.1	At1g54610	Probable serine/threonine-protein kinase At1g54610
39	Gbar_D02G000840.1	HSP70-7	Heat shock 70 kDa protein 7, chloroplastic
40	Gbar_D05G016470.1	AGP30	Non-classical arabinogalactan protein 30
41	Gbar_D02G005900.1	COBL7	COBRA-like protein 7
42	Gbar_D12G014410.1	RING1	E3 ubiquitin-protein ligase RING1
43	Gbar_A11G000970	UBC10	Ubiquitin-conjugating enzyme E2 10
44	Gbar_A11G033550	RPL6	60S ribosomal protein L6
45	Gbar_D07G018840	PSAT2	Phosphoserine aminotransferase 2, chloroplastic
46	Gbar_D06G008700	SS	Sucrose synthase
47	Gbar_D11G024380	CCT7	T-complex protein 1 subunit eta
48	Gbar_A12G002170	CCOAOMT1	Caffeoyl-CoA O-methyltransferase
49	Gbar_D01G002470	ufaA1	Tuberculostearic acid methyltransferase UfaA1
50	Gbar_Scaffold1745G000030	TIFY3B	Protein TIFY 3B
51	Gbar_A05G019910	PLP2	Patatin-like protein 2
52	Gbar_D04G011340	PCFS4	Polyadenylation and cleavage factor homolog 4
53	Gbar_A10G017990	RAP2-3	Ethylene-responsive transcription factor RAP2-3
54	Gbar_A08G027350	RPS12	40S ribosomal protein S12
55	Gbar_A02G005810	SAMS	S-adenosylmethionine synthase
56	Gbar_A01G021330	REFA1	Elongation factor 1-alpha
