# Supplementary material for: Positive roles of the Ca2+ sensors GbCML45 and GbCML50 in improving cotton Verticillium wilt resistance
Source: Mol Plant Pathol. 2024 Jun 3;25(6):e13483. doi: 10.1111/mpp.13483 (PMC11146148; doi:10.1111/mpp.13483)
Supplement: Supplementary file 7 — Table S2. (a) List of primers used in reverse transcription‐quantitative PCR analysis. (b) List of primers used in vector construction. [file MPP-25-e13483-s008.xlsx]

## Sheet: RT-qPCR
Table S2a. List of primers used in reverse transcription quantitative real-time polymerase chain reaction (qRT-PCR) analysis
No.	Gene name	Forward primer (5’-3’)	Reverse primer (5’-3’)
1	GbCML45	GGCTGAACCGTACAGGCAATT	TGTGAGGTCTTGGGTGGGGTAT
2	GbCML50	GCGACTTTTACATACGAAGC	GCAAACCCATAATCAACGAC
3	GbAP2-ERF	GCCTACTGAACCATACCAAA	AGACCGGGACAATATACTCA
4	GbRAP2.3	CGACCTGTTGGGTCTGGATT	CGGCTTGTCTTCTGAGTCGT
5	GbIQD1	ATACAATGCCGACTTCAGA	GTGGATACAGTGGCCGAGA
6	GbIQD31	TGATTTGGCTGTGGCTCCTC	CGCCGATTGTTCTTGCTTTAT
7	GbPBP1	TTGGAAACCTCAACTCACC	TGATGGAGGAATCGCAGAC
8	GbCIPK6	AAAACCCATCTTTACTCCAT	TGATCTGCTCCATCATCCC
9	GbEDH2	GGCAAAGCTAAAGCTCAAC	CTGGGATTTCATATCCTAAC
10	GbNPR1	GCGAATCGTTGCTTTCTTCTTCA	CACGTGGTGCTGTTGTTGTTACTG
11	GbPR1	GACTCTGTCCATCTTGGTTGTGCTA	TTTAGTAAGGTTTTTGACCGACGAA
12	GbPR2	CCACCAGCAGCAGAAGTTATCG	TTCAAGGTTTGCACTCGGAAGA
13	GbPR5	GCCGTGATTCATACAGTTATCCTCA	TTGGCTCTTACTTCCGACCATCT
14	GbACO1	GCTGTGCTTTAAATGAGGTGTTTTG	GAAGCCTAATAAAGCCAAAAACAGA
15	GbACS6	TTTCTCAAGTCGGTATCGGTATCGGTTCGTT	TGTTAATCACTCGCCACAAGTCCAT
16	GbEIN2	CCCGAGCTGTGGGGAAAATACACT	GGGATTTGAAGGCAGAAGCAGGAT
17	GbERF1	CCCTTTAGATCACAACTCGCTTCC	GTTTCTGCTCACCATTTTCCTCCT
18	GbRobhD	ACACAGAAAGCATAGCATAGCAAGCGACAG	TCCGGTGGAAGGTTGAATCTTGTAC
19	GbNRX1	ATGCAAGGAAAACGGACAAGTC	AAACCAGGAAACAGGATTGGGC
20	GbHIN1	GCTGATGAGACATCGGAGTTTA	CTACCATTCCCAGTGTTCAAAG
21	GbNOA1	GAGGATGCTGAAAGACCTGCTA	TCTCAACTGGCTTGGGTACATG
22	GbPAL5	CCAAGTGGCTAAAAGAGTCCTAACA	GGTCGTCGGCGTAGGCATAGA
23	GbC4H1	CCGAACCCGACACCCATAAGC	GCAGGGATGTCATACCCACCAAG
24	GbC3H1	ACTATTATTGGACTTCTTTGGGACAT	ATCAGTTTCAGACATCACCCTTTC
25	GbF5H2	GGCAGATGCGAAAGATTTGTGTA	GAACCGAAAGCCGCCCTGTA
26	GbCCoAoMT1	AATCCAAAAGGCTGGTGTTG	TCAAACCGCCTACTTTCACC
27	GbCAD	TCTCACGGGAAGCTTGTTCT	GCGTTCCATAGCTGTGTTCA
28	UBQ7	GAAGGCATTCCACCTGACCAAC	CTTGACCTTCTTCTTCTTGTGCTTG
29	V991-qPCR	GGCTGAACCGTACAGGCAATT	TGTGAGGTCTTGGGTGGGGTAT
30	GbGLU42	GAGTTAGAGAGACACTTTGGGTTG	AAAAAGACCAAATTTCCCAGGCTT
31	GbGLU43	CCTTGCTAACCCTTCCAAAGC	TCACTAAGGCAGGCAACACA

## Sheet: Vector constraction
Table S2b. List of primers used in vector construction
VIGS-GbCML45	aaggttaccgaattctctagaCAGAGCAGAGAACTGGAAGCACA	cgtgagctcggtaccggatccGACGGTTGTCCATCACCATGA
AD-GbCML45	CATATGATGGAAACATCATCTGCAAACTCA	GAGCTCTCAGCAAAAACTGTTCTCCATGA
BD-GbCML45	CATATGATGGAAACATCATCTGCAAACTCA	GTCGACTCAGCAAAAACTGTTCTCCATGA
AD-GbCML50	gtaccagattacgctcatatgATGTCCGGTGGATACCCTCAA	attcatctgcagctcgagctcTCATGCAATTAGGAAAGGCAGA
BD-GbCML50	tcagaggaggacctgcatatgATGTCCGGTGGATACCCTCAA	atgcggccgctgcaggtcgacTCATGCAATTAGGAAAGGCAGA
BD-GbAP2-ERF	tcagaggaggacctgcatatgATGGCTTCGACGTCATCTTCTG	atgcggccgctgcaggtcgacTCATTCCTCAGGCCGAAAGA
BD-GbRAP2.3	tcagaggaggacctgcatatgATGTGTGGAGGTGCAATCATTTC	atgcggccgctgcaggtcgacCTAATAAAAGAGCTGAGGCTGTTGTT
BiFC-GbCML45-cYFP	attacaggtacccggggatccATGGAAACATCATCTGCAAACTCA	cacgctgccaccgccgtcgacGCAAAAACTGTTCTCCATGAATTTT
BiFC-GbCML45-nYFP	atcgaggacgccggcggatccATGGAAACATCATCTGCAAACTCA	acgaaagctctgcaggtcgacTCAGCAAAAACTGTTCTCCATGA
BiFC-GbCML50-cYFP	attacaggtacccggggatccATGTCCGGTGGATACCCTCAA	cacgctgccaccgccgtcgacTGCAATTAGGAAAGGCAGAACG
BiFC-GbCML50-nYFP	atcgaggacgccggcggatccATGGCGGATACTGAGACGTTTG	acgaaagctctgcaggtcgacTTAATCAACTTCCTCCATCTTGCTG
BiFC-GbAP2-ERF-nYFP	atcgaggacgccggcggatccATGGCTTCGACGTCATCTTCTG	acgaaagctctgcaggtcgacTCATTCCTCAGGCCGAAAGA
BiFC-GbRAP2.3-nYFP	atcgaggacgccggcggatccATGTGTGGAGGTGCAATCATTTC	acgaaagctctgcaggtcgacCTAATAAAAGAGCTGAGGCTGTTGTT
35S:GbCML45-GFP	agctttcgcgagctcggtaccATGGAAACATCATCTGCAAACTCA	gcccttgctcaccatggatccGCAAAAACTGTTCTCCATGAATTTT
35S:GbCML50-GFP	agctttcgcgagctcggtaccATGTCCGGTGGATACCCTCAA	gcccttgctcaccatggatccTGCAATTAGGAAAGGCAGAACG
35S:GbAP2-ERF-GFP	actcttgacgagctcggtaccATGGCTTCGACGTCATCTTCTG	tctagaggatccccgggtaccTTCCTCAGGCCGAAAGAAGG
35S:GbRAP2.3-GFP	actcttgacgagctcggtaccATGTGTGGAGGTGCAATCATTTC	tctagaggatccccgggtaccATAAAAGAGCTGAGGCTGTTGTTG
VIGS-GbCML50	agaaggcctccatggggatccATTAATAGATTATGAAGGCAAAACGG	agaaggcctccatggggatccATTAATAGATTATGAAGGCAAAACGG
VIGS-GbAP2-ERF	agaaggcctccatggggatccAATACTATAAACAAAATGGATCACGGTA	gagacgcgtgagctcggtaccCCTCAGGCCGAAAGAAGGTAT
VIGS-GbGbRAP2.3	agaaggcctccatggggatccGCCTACGATGAAGCCGCC	gagacgcgtgagctcggtaccGCACTTCCACTCAACTCAGTTGTT
At-OE-GbCML45	agctttcgcgagctcggtaccATGGAAACATCATCTGCAAACTCA	gcccttgctcaccatggatccGCAAAAACTGTTCTCCATGAATTTT
At-OE-GbCML50	agctttcgcgagctcggtaccATGTCCGGTGGATACCCTCAA	gcccttgctcaccatggatccTGCAATTAGGAAAGGCAGAACG
