# Supplementary material for: Positive roles of the Ca2+ sensors GbCML45 and GbCML50 in improving cotton Verticillium wilt resistance
Source: Mol Plant Pathol. 2024 Jun 3;25(6):e13483. doi: 10.1111/mpp.13483 (PMC11146148; doi:10.1111/mpp.13483)
Supplement: Supplementary file 8 — Table S3. Major genes used in this study. [file MPP-25-e13483-s001.xlsx]

## Sheet: GENE
Table S3 Major genes used in this study
Gene symbol	Gene ID	Nucleotide sequence	Amino acid sequence
GbCML45	Gbar_D04G005070	ATGGAAACATCATCTGCAAACTCAAACTCCAATATGATACTGTTGTTCAATGGTTTTTCA TGTTATAACACCGTTAAAAGTTATGTCTCAAGATATTGGTCGTTTTCCCCAAAATCCCAG ACTTCAGATTGGGACCTGAAGAACCAGAAATCTGGGTTTTCAAGCAAGGAAGTTTTATCT GGTGGTGAGAGAATATGCAGAAAAGAAGTGGAGATTTTGATGGGGAACCTGGGGATTTTT TGCAGCCAAGAAAGTGAAGAACAGTTGAATGAATCATACAGTTGTGAGGAGATTTCAAGG TTGTTTGAAAAAGAGCCAAGCTTGGAAGAAGTGAAGCAAGCTTTTGATGTTTTTGATGTG AATAAAGATGGGTTTATTGATGCAGAGGAATTG…	METSSANSNSNMILLFNGFSCYNTVKSYVSRYWSFSPKSQTSDWDLKNQKSGFSSKEVLS GGERICRKEVEILMGNLGIFCSQESEEQLNESYSCEEISRLFEKEPSLEEVKQAFDVFDV NKDGFIDAEELQRVLCVLGLKQGLKLENCNNMINTFDEDGDGRIDFQEFVKFMENSFC
GbCML50	Gbar_D03G007630	ATGTCCGGTGGATACCCTCAACACCCTCCCGGCTACGGCTACGGTTCCCCACCAGCTCAG CCTTACACAGCCGCTCCATACACAGCTGGAGCACCGCCGCCAACTCAACCGTACGGTGCT CCATACGCCGCTGCACCATACGGCGCACCTTCTGCTCCCTACTCTGCCCCTCTAGGCGAG AAACCACCAAAGGACAAGCACCAGGCGCATGGCGTCGGTGGTGCTCCTCCCGTTCACAGC GGAAGCTATCCTCCCGCAGGAGGCTATGCGAGCCCGTTCGCATCTCTGTTGCCGTCGGCA TTTCCACCGGGGACAGATCCTAACGTCGTTGCCTGCTTTCAAATGGCTGATCAAGATGGA AGTGGGTTTATCGATGATAAAGAGTTGCAAAGG…	MSGGYPQHPPGYGYGSPPAQPYTAAPYTAGAPPPTQPYGAPYAAAPYGAPSAPYSAPLGE KPPKDKHQAHGVGGAPPVHSGSYPPAGGYASPFASLLPSAFPPGTDPNVVACFQMADQDG SGFIDDKELQRALSSYNQSFSLRTVRLLMYLFTNTNTRKIGPKEFTSVFYSLQNWRAIFE RFDRDRSGKIDANELREALLSLGFSVSSVVLDLLVSKFDKTGGKNKAIEYDNFIECCLTV KGLTEKFKEKDTMYSGNATFTYEAFMLTVLPFLIA
GbAP2-ERF	Gbar_A02G012170	ATGGCTTCGACGTCATCTTCTGATCCTGGGATGAAAGCGGAAGCCAGTGGCGGAGAGAAT TCCGAGACTGTGATAGCAAACGATCAACTTTTACTGTGCAGAGGATTGAAGAAAGCGAAG AAAGAAAGAGGCTGCACTGCTAAAGAACGTATCAGTAAGATGCCGCCTTGCACCGCCGGC AAACGCAGCTCCATTTACCGTGGAGTCACCAGGCATAGATGGACTGGTCGTTATGAAGCT CATCTTTGGGATAAAAGTACTTGGAATCAAAACCAAAATAAAAAAGGGAAGCAAGTCTAC TTAGGGGCATATGATGATGAGGAGGCTGCTGCAAGAGCTTATGACCTTGCTGCTTTGAAA TACTGGGGTCCTGGGACGCTCATTAATTTTCCG…	MASTSSSDPGMKAEASGGENSETVIANDQLLLCRGLKKAKKERGCTAKERISKMPPCTAG KRSSIYRGVTRHRWTGRYEAHLWDKSTWNQNQNKKGKQVYLGAYDDEEAAARAYDLAALK YWGPGTLINFPVTDYTRDLEEMQNVSREDYLASLRRKSSGFSRGISKYRGLSSRRWDSSF GRVSGSEYFNSIHYGDDTTKENDYIGGFCIERKIDLTGYIKWWGTNKTRQAEAGTKSSEE TKNACPEDIGSELKTSEWAVQPTEPYQMPRLGTSLEGTKCKGSSVSALSILSRSADFKSL QEKALKKQEQNSDSDENQNKNTINKMDHGKAAEKSVNHDTGGDRLGAAMGMTGGLSSLQK NVYPLTPFLSAPLLTNYNTIDSLVDPVLWTSLV…
GbRAP2-3	Gbar_A10G017990	ATGTGTGGAGGTGCAATCATTTCCGATTTCATTGCCGTGAAACGCGGTCGGAAGTTAACT GCCGAGGATCTTTGGTCTGAACTTGACACATTCTCCGACCTGTTGGGTCTGGATTACGGA AATGGAAAAGACTCTTCTTTCACTCAGTTCGACAACACCAAGGCCGGTTCCAAAGCCAAG AACCTTGAAAAAGTGGCAAACGAGACGACTCAGAAGACAAGCCGAGGGAGAGAGAAAGAA GGGAAGACTCAGCGAACTCGAAAGAACATTTACAGAGGAATCAGGCAAAGGCCATGGGGG AAATGGGCGGCTGAGATAAGAGATCCTCACAAAGGTGTCCGAGTCTGGCTCGGTACATAC AACACGGCTGAAGAAGCGGCTCGAGCCTACGAT…	MCGGAIISDFIAVKRGRKLTAEDLWSELDTFSDLLGLDYGNGKDSSFTQFDNTKAGSKAK NLEKVANETTQKTSRGREKEGKTQRTRKNIYRGIRQRPWGKWAAEIRDPHKGVRVWLGTY NTAEEAARAYDEAAKRIRGEKAKLNFPQTPHLTQPPAKKRCTMAPELTPPSSETKSPPTP QLFMGFGYENGVYRPSEAMESEMELKEQISSLESFLGLEPDETTTELSGSAEPDSVDLWM LDDLVTHHQQQPQLFY
